# Supplementary material for: Non-contact measurement of glucose in urine by smartphone-based laser refractometry for diabetes monitoring
Source: Sci Rep. 2025 Aug 19;15:30393. doi: 10.1038/s41598-025-13946-9 (PMC12365092; doi:10.1038/s41598-025-13946-9)
Supplement: Supplementary file 1 — Supplementary Material 1 [file 41598_2025_13946_MOESM1_ESM.xlsx]

## Sheet: Sheet1
	Table A. Refractive index of different concentration of samples
	gram in 100ml	Concentration (mg/dL)	Angle 1	Angle 2	Angle 3	Average	Std dev	Radian	Sin(radian)	Refractive index
	0.07	70	72	72	73	72.3333	0.57735	1.26262	0.952888	1.04944
	0.08	80	72	72	72	72	0	1.2568	0.951107	1.05141
	0.09	90	71	72	72	71.6667	0.57735	1.25098	0.949294	1.05341
	0.1	100	72	71	72	71.6667	0.57735	1.25098	0.949294	1.05341
	0.11	110	72	71	71	71.3333	0.57735	1.24516	0.947448	1.05547
	0.12	120	71	71	72	71.3333	0.57735	1.24516	0.947448	1.05547
	0.13	130	70	71	72	71	1	1.23934	0.945571	1.05756
	0.14	140	70	72	70	70.6667	1.1547	1.23353	0.943661	1.0597
	0.15	150	70	69	70	69.6667	0.57735	1.21607	0.937742	1.06639
	0.16	160	70	69	69	69.3333	0.57735	1.21025	0.935705	1.06871
	0.17	170	69	70	68	69	1	1.20443	0.933636	1.07108
	0.18	180	72	68	69	69.6667	2.08167	1.21607	0.937742	1.06639
	0.19	190	69	69	67	68.3333	1.1547	1.1928	0.929405	1.07596
	0.2	200	69	68	67	68	1	1.18698	0.927241	1.07847
	0.21	210	68	68	68	68	0	1.18698	0.927241	1.07847
	0.22	220	68	68	67	67.6667	0.57735	1.18116	0.925047	1.08103
	0.23	230	68	68	66	67.3333	1.1547	1.17534	0.922821	1.08363
	0.24	240	68	67	67	67.3333	0.57735	1.17534	0.922821	1.08363
	0.25	250	72	67	67	68.6667	2.88675	1.19861	0.931536	1.0735
	0.26	260	67	69	66	67.3333	1.52753	1.17534	0.922821	1.08363
	0.27	270	67	68	67	67.3333	0.57735	1.17534	0.922821	1.08363
	0.28	280	68	66	66	66.6667	1.1547	1.1637	0.918276	1.089
	0.29	290	67	66	66	66.3333	0.57735	1.15789	0.915957	1.09175
	0.3	300	67	66	67	66.6667	0.57735	1.1637	0.918276	1.089
