# Supplementary material for: Non-contact measurement of glucose in urine by smartphone-based laser refractometry for diabetes monitoring
Source: Sci Rep. 2025 Aug 19;15:30393. doi: 10.1038/s41598-025-13946-9 (PMC12365092; doi:10.1038/s41598-025-13946-9)
Supplement: Supplementary file 2 — Supplementary Material 2 [file 41598_2025_13946_MOESM2_ESM.xlsx]

## Sheet: Sheet1
	Table B. Laser-based refractometer reading of samples obtained from Advanced Pathology Lab and PBP
	No.	Image no.	Laboratory/glucometer reading (mg/dL)	Image 1 (pixels)	Image 2 (pixels)	Image 3 (pixels)	Average (pixels)	Std. Dev.	Laser-based refractometer reading (mg/dL)
	1	4873	61.2	874	872	871	872.333	1.52753	51.2745
	2	4463	72	872	871	876	873	2.64575	48.0746		b = PBP (2/8/24)
	3	4584	75.6	873	871	862	868.667	5.85947	68.8737		c= PBP (23/8/24)
	4	4785	77.4	869	873	864	868.667	4.50925	68.8737
	5	4875	77.4	869	866	869	868	1.73205	72.0736
	6	4572	81	867	864	870	867	3	76.8734
	7	c17	81	868	868	865	867	1.73205	76.8734
	8	4574	81	869	862	859	863.333	5.1316	94.4727
	9	c3	84.6	872	869	864	868.333	4.04145	70.4737
	10	c9	84.6	864	861	865	863.333	2.08167	94.4727
	11	4470	86.4	870	865	865	866.667	2.88675	78.4733
	12	4790	86.4	868	866	861	865	3.60555	86.473
	13	c1	86.4	864	862	862	862.667	1.1547	97.6725
	14	c4	86.4	863	862	863	862.667	0.57735	97.6725
	15	4656	86.4	861	860	863	861.333	1.52753	104.072
	16	4850	88.2	879	869	872	873.333	5.1316	46.4747
	17	4661	88.2	858	858	854	856.667	2.3094	126.471
	18	4556	88.2	857	856	857	856.667	0.57735	126.471
	19	4718	90	867	872	869	869.333	2.51661	65.6739
	20	4898	90	865	868	864	865.667	2.08167	83.2731
	21	4881	90	867	863	866	865.333	2.08167	84.8731
	22	4856	90	865	862	863	863.333	1.52753	94.4727
	23	4870	90	860	860	869	863	5.19615	96.0726
	24	4583	90	858	853	856	855.667	2.51661	131.271
	25	6002	91.8	870	868	868	868.667	1.1547	68.8737
	26	4668	91.8	855	857	857	856.333	1.1547	128.071
	27	4442	93.6	867	867	869	867.667	1.1547	73.6735
	28	4766	93.6	861	859	851	857	5.2915	124.871
	29	4564	93.6	856	850	852	852.667	3.05505	145.671
	30	4605	95.4	867	872	869	869.333	2.51661	65.6739
	31	4644	95.4	867	865	866	866	1	81.6732
	32	4640	95.4	867	866	860	864.333	3.78594	89.6729
	33	4848	95.4	863	861	-	862	1.41421	100.872
	34	4469	95.4	856	857	851	854.667	3.21455	136.071
	35	4723	97.2	867	869	869	868.333	1.1547	70.4737
	36	4779	97.2	862	863	859	861.333	2.08167	104.072
	37	4864	97.2	868	864	865	865.667	2.08167	83.2731
	38	4861	97.2	865	866	865	865.333	0.57735	84.8731
	39	4874	97.2	864	868	861	864.333	3.51188	89.6729
	40	4843	97.2	860	860	858	859.333	1.1547	113.672
	41	4703	99	866	866	864	865.333	1.1547	84.8731
	42	4440	99	860	866	863	863	3	96.0726
	43	4460	100.8	868	864	863	865	2.64575	86.473
	44	4581	100.8	863	855	858	858.667	4.04145	116.872
	45	4623	102.6	867	864	866	865.667	1.52753	83.2731
	46	4865	102.6	867	864	866	865.667	1.52753	83.2731
	47	4606	102.6	866	868	862	865.333	3.05505	84.8731
	48	4783	102.6	867	867	862	865.333	2.88675	84.8731
	49	4880	104.4	869	862	863	864.667	3.78594	88.0729
	50	4780	106.2	871	870	869	870	1	62.474
	51	4659	106.2	854	858	855	855.667	2.08167	131.271
	52	4781	106.2	859	853	853	855	3.4641	134.471
	53	4841	106.2	854	850	857	853.667	3.51188	140.871
	54	b11	100.8	864	868	869	867	2.64575	76.8734
	55	4443	108	860	856	860	858.667	2.3094	116.872
	56	4704	109.8	869	869	867	868.333	1.1547	70.4737
	57	4782	109.8	852	853	853	852.667	0.57735	145.671
	58	4604	111.6	865	864	866	865	1	86.473
	59	b5	113.4	866	864	865	865	1	86.473
	60	4667	115.2	853	852	855	853.333	1.52753	142.471
	61	c10	117	858	863	861	860.667	2.51661	107.272
	62	4646(f)	117	855	854	856	855	1	134.471
	63	c12	118.8	858	862	860	860	2	110.472
	64	4467	118.8	858	853	859	856.667	3.21455	126.471
	65	4789	118.8	849	849	848	848.667	0.57735	164.87
	66	b1	120.6	851	842	842	845	5.19615	182.469
	67	b9	122.4	850	854	850	851.333	2.3094	152.07
	68	4725	124.2	853	851	851	851.667	1.1547	150.47
	69	b4	126	845	850	850	848.333	2.88675	166.47
	70	4728	127.8	850	846	851	849	2.64575	163.27
	71	b2	133.2	849	848	848	848.333	0.57735	166.47
	72	4634	135	848	850	853	850.333	2.51661	156.87
	73	c18	135	854	850	847	850.333	3.51188	156.87
	74	c5	142.2	840	842	848	843.333	4.16333	190.469
	75	c21	142.2	844	839	843	842	2.64575	196.868
	76	4719	149.4	854	851	847	850.667	3.51188	155.27
	77	c7	156.6	845	841	841	842.333	2.3094	195.268
	78	4840(2)	165.6	855	855	850	853.333	2.88675	142.471
	79	4700	167.4	846	842	844	844	2	187.269
	80	4872	174.6	847	843	843	844.333	2.3094	185.669
	81	b7	176.4	845	845	850	846.667	2.88675	174.469
	82	4840(1)	178.2	839	846	849	844.667	5.1316	184.069
	83	c16	180	850	850	852	850.667	1.1547	155.27
	84	c19	180	838	838	836	837.333	1.1547	219.267
	85	4646(1)	198	848	849	845	847.333	2.08167	171.269
	86	b10	205.2	840	838	838	838.667	1.1547	212.868
	87	b16	234	835	832	833	833.333	1.52753	238.467
	88	4863	244.8	845	845	842	844	1.73205	187.269
	89	4671	248.4	845	844	845	844.667	0.57735	184.069
	90	b14	279	830	837	832	833	3.60555	240.067
	91	c14	286.2	835	830	830	831.667	2.88675	246.466
	92	c8	349.2	826	828	820	824.667	4.16333	280.065
	93	b8	487.8	820	817	818	818.333	1.52753	310.464
